# Supplementary material for: Self−Assembling Anchorage of Hyaluronic Acid on the Nanoparticle Surface Confers Superiority of Triple Negative Breast Cancer Treatment
Source: Pharmaceutics. 2022 Nov 15;14(11):2461. doi: 10.3390/pharmaceutics14112461 (PMC9695327; doi:10.3390/pharmaceutics14112461)
Supplement: Supplementary file 1 [file pharmaceutics-14-02461-s001.zip]

Archive with 1 entries (1 files):
- pharmaceutics-1977185-supplementary.pdf
